# Supplementary material for: Intracellular nucleosomes constrain a DNA linking number difference of −1.26 that reconciles the Lk paradox
Source: Nat Commun. 2018 Sep 28;9:3989. doi: 10.1038/s41467-018-06547-w (PMC6162219; doi:10.1038/s41467-018-06547-w)
Supplement: Supplementary file 4 — Supplementary Data 1 [file 41467_2018_6547_MOESM4_ESM.xlsx]

## Sheet: Nuc-Lib IDs
Supplementary Dataset 1
Genomic coordinates of the mononucleosome library
start	end	Nucl id	Chrm
13762	13916	N1:13835	chrI
14029	14171	N1:14098	chrI
34795	34946	N1:34873	chrI
58359	58505	N1:58432	chrI
60320	60485	N1:60393	chrI
60464	60623	N1:60550	chrI
65249	65399	N1:65326	chrI
80469	80612	N1:80539	chrI
87239	87381	N1:87312	chrI
101212	101367	N1:101285	chrI
101346	101507	N1:101434	chrI
110332	110485	N1:110405	chrI
114023	114188	N1:114096	chrI
114167	114321	N1:114248	chrI
140288	140450	N1:140361	chrI
153882	154034	N1:153955	chrI
158401	158561	N1:158473	chrI
163625	163792	N1:163698	chrI
175054	175198	N1:175127	chrI
176738	176910	N1:176837	chrI
180369	180538	N1:180442	chrI
180513	180684	N1:180611	chrI
190741	190906	N1:190814	chrI
194934	195077	N1:195004	chrI
206382	206537	N1:206455	chrI
207402	207550	N1:207477	chrI
207609	207754	N1:207682	chrI
207756	207905	N1:207832	chrI
218235	218400	N1:218321	chrI
222970	223128	N1:223043	chrI
3714	3863	N2:3787	chrII
7074	7221	N2:7148	chrII
11223	11388	N2:11296	chrII
11368	11527	N2:11454	chrII
20069	20228	N2:20142	chrII
20207	20367	N2:20294	chrII
31347	31493	N2:31420	chrII
50347	50510	N2:50420	chrII
69863	70033	N2:69936	chrII
99887	100030	N2:99957	chrII
100787	100949	N2:100860	chrII
115197	115354	N2:115281	chrII
115760	115928	N2:115855	chrII
118690	118863	N2:118790	chrII
141196	141348	N2:141275	chrII
151128	151270	N2:151197	chrII
158634	158798	N2:158707	chrII
158774	158940	N2:158865	chrII
161818	161960	N2:161891	chrII
179887	180034	N2:179961	chrII
180463	180625	N2:180552	chrII
182277	182429	N2:182350	chrII
191929	192080	N2:192002	chrII
244133	244289	N2:244206	chrII
246421	246573	N2:246494	chrII
254149	254298	N2:254222	chrII
283938	284081	N2:284011	chrII
325655	325813	N2:325740	chrII
385470	385613	N2:385540	chrII
386389	386552	N2:386479	chrII
421427	421588	N2:421500	chrII
423031	423184	N2:423104	chrII
448512	448667	N2:448594	chrII
459256	459414	N2:459341	chrII
466807	466963	N2:466880	chrII
466942	467101	N2:467028	chrII
470508	470660	N2:470581	chrII
470645	470801	N2:470728	chrII
473092	473245	N2:473165	chrII
480553	480722	N2:480626	chrII
480701	480862	N2:480789	chrII
488439	488588	N2:488515	chrII
505606	505775	N2:505679	chrII
542498	542650	N2:542571	chrII
546629	546785	N2:546702	chrII
556659	556804	N2:556731	chrII
571416	571560	N2:571489	chrII
574714	574858	N2:574787	chrII
582356	582509	N2:582429	chrII
584931	585088	N2:585015	chrII
585770	585941	N2:585843	chrII
585913	586077	N2:586004	chrII
609475	609624	N2:609548	chrII
644580	644746	N2:644653	chrII
657922	658089	N2:657995	chrII
658064	658228	N2:658154	chrII
658245	658416	N2:658343	chrII
661559	661711	N2:661632	chrII
668833	668981	N2:668912	chrII
669534	669688	N2:669607	chrII
676332	676500	N2:676427	chrII
680434	680596	N2:680507	chrII
682168	682328	N2:682241	chrII
691116	691273	N2:691189	chrII
704640	704803	N2:704713	chrII
704779	704947	N2:704874	chrII
737904	738057	N2:737983	chrII
748591	748734	N2:748664	chrII
760591	760756	N2:760664	chrII
763447	763593	N2:763520	chrII
790057	790228	N2:790130	chrII
790207	790373	N2:790300	chrII
4707	4875	N3:4780	chrIII
41779	41926	N3:41853	chrIII
45392	45548	N3:45465	chrIII
46328	46478	N3:46401	chrIII
58129	58288	N3:58215	chrIII
58317	58474	N3:58390	chrIII
62980	63125	N3:63052	chrIII
72329	72480	N3:72407	chrIII
74786	74937	N3:74859	chrIII
74957	75102	N3:75030	chrIII
79223	79374	N3:79296	chrIII
103093	103253	N3:103166	chrIII
105133	105293	N3:105220	chrIII
113943	114091	N3:114018	chrIII
144264	144412	N3:144337	chrIII
164543	164690	N3:164617	chrIII
185246	185404	N3:185319	chrIII
185381	185549	N3:185476	chrIII
208252	208400	N3:208327	chrIII
215594	215752	N3:215679	chrIII
223011	223158	N3:223085	chrIII
242408	242555	N3:242482	chrIII
242562	242704	N3:242631	chrIII
245010	245156	N3:245085	chrIII
251867	252023	N3:251940	chrIII
252522	252677	N3:252604	chrIII
252798	252962	N3:252871	chrIII
252940	253107	N3:253034	chrIII
268247	268393	N3:268320	chrIII
305231	305380	N3:305304	chrIII
306855	307015	N3:306942	chrIII
312390	312550	N3:312473	chrIII
14555	14706	N4:14628	chrIV
29423	29570	N4:29496	chrIV
34218	34374	N4:34291	chrIV
39640	39802	N4:39713	chrIV
46260	46410	N4:46333	chrIV
80042	80209	N4:80115	chrIV
80185	80353	N4:80280	chrIV
87626	87777	N4:87699	chrIV
105537	105695	N4:105610	chrIV
111339	111493	N4:111412	chrIV
116386	116550	N4:116459	chrIV
116528	116687	N4:116614	chrIV
140779	140928	N4:140852	chrIV
156886	157043	N4:156970	chrIV
157045	157194	N4:157121	chrIV
158175	158324	N4:158248	chrIV
163509	163655	N4:163582	chrIV
173375	173520	N4:173447	chrIV
182437	182596	N4:182510	chrIV
186310	186469	N4:186396	chrIV
189408	189570	N4:189481	chrIV
189549	189708	N4:189635	chrIV
190689	190838	N4:190762	chrIV
218241	218383	N4:218314	chrIV
225694	225846	N4:225774	chrIV
230858	231012	N4:230939	chrIV
255032	255187	N4:255114	chrIV
255287	255443	N4:255370	chrIV
255838	255989	N4:255916	chrIV
270034	270197	N4:270107	chrIV
272505	272657	N4:272577	chrIV
272662	272816	N4:272743	chrIV
303085	303235	N4:303158	chrIV
303925	304092	N4:303998	chrIV
304068	304218	N4:304148	chrIV
311546	311688	N4:311619	chrIV
323386	323552	N4:323459	chrIV
323531	323679	N4:323609	chrIV
325771	325921	N4:325844	chrIV
338476	338629	N4:338549	chrIV
342371	342525	N4:342452	chrIV
345343	345494	N4:345416	chrIV
349994	350157	N4:350084	chrIV
361239	361393	N4:361320	chrIV
387665	387824	N4:387738	chrIV
417216	417370	N4:417289	chrIV
422080	422229	N4:422160	chrIV
427364	427535	N4:427451	chrIV
427511	427675	N4:427602	chrIV
429076	429242	N4:429149	chrIV
429221	429384	N4:429313	chrIV
429365	429536	N4:429463	chrIV
429542	429697	N4:429624	chrIV
441097	441250	N4:441170	chrIV
448531	448676	N4:448604	chrIV
462630	462795	N4:462703	chrIV
462775	462938	N4:462865	chrIV
462963	463125	N4:463036	chrIV
484822	484967	N4:484895	chrIV
497604	497746	N4:497677	chrIV
497765	497933	N4:497860	chrIV
498495	498652	N4:498579	chrIV
500120	500273	N4:500200	chrIV
507366	507510	N4:507437	chrIV
512464	512606	N4:512533	chrIV
523397	523540	N4:523470	chrIV
527903	528050	N4:527977	chrIV
528430	528583	N4:528503	chrIV
574431	574600	N4:574504	chrIV
582498	582649	N4:582576	chrIV
585444	585586	N4:585517	chrIV
589010	589161	N4:589083	chrIV
603372	603540	N4:603445	chrIV
604422	604595	N4:604495	chrIV
604574	604728	N4:604655	chrIV
606507	606669	N4:606596	chrIV
614845	614995	N4:614918	chrIV
618224	618375	N4:618297	chrIV
621922	622064	N4:621991	chrIV
652645	652788	N4:652718	chrIV
660956	661112	N4:661039	chrIV
661498	661665	N4:661571	chrIV
661669	661815	N4:661742	chrIV
688236	688389	N4:688316	chrIV
693754	693919	N4:693827	chrIV
693921	694066	N4:693994	chrIV
700460	700617	N4:700544	chrIV
719810	719954	N4:719883	chrIV
737406	737548	N4:737479	chrIV
745791	745934	N4:745861	chrIV
757816	757975	N4:757902	chrIV
759829	759972	N4:759902	chrIV
761891	762043	N4:761970	chrIV
767211	767375	N4:767284	chrIV
769889	770043	N4:769970	chrIV
773772	773921	N4:773845	chrIV
774065	774216	N4:774138	chrIV
775134	775281	N4:775206	chrIV
806584	806734	N4:806657	chrIV
806735	806895	N4:806822	chrIV
817551	817697	N4:817624	chrIV
823455	823597	N4:823528	chrIV
834493	834656	N4:834566	chrIV
843974	844141	N4:844047	chrIV
861233	861395	N4:861306	chrIV
865626	865787	N4:865699	chrIV
891440	891591	N4:891510	chrIV
901114	901272	N4:901199	chrIV
908241	908402	N4:908329	chrIV
929496	929640	N4:929567	chrIV
946836	947003	N4:946909	chrIV
946979	947133	N4:947060	chrIV
950019	950168	N4:950095	chrIV
965178	965348	N4:965251	chrIV
965324	965489	N4:965416	chrIV
968350	968493	N4:968423	chrIV
994529	994688	N4:994602	chrIV
997778	997942	N4:997869	chrIV
1048126	1048298	N4:1048199	chrIV
1048277	1048441	N4:1048368	chrIV
1055133	1055275	N4:1055202	chrIV
1092991	1093154	N4:1093081	chrIV
1121722	1121885	N4:1121812	chrIV
1123831	1123994	N4:1123921	chrIV
1125451	1125604	N4:1125524	chrIV
1125940	1126097	N4:1126013	chrIV
1167462	1167621	N4:1167535	chrIV
1190967	1191132	N4:1191040	chrIV
1191248	1191403	N4:1191330	chrIV
1206312	1206472	N4:1206385	chrIV
1262689	1262866	N4:1262776	chrIV
1263656	1263809	N4:1263729	chrIV
1263813	1263968	N4:1263895	chrIV
1275588	1275749	N4:1275676	chrIV
1287076	1287237	N4:1287149	chrIV
1287216	1287382	N4:1287309	chrIV
1345981	1346125	N4:1346052	chrIV
1396726	1396876	N4:1396799	chrIV
1410010	1410160	N4:1410087	chrIV
1419695	1419857	N4:1419768	chrIV
1459515	1459678	N4:1459605	chrIV
1479564	1479727	N4:1479637	chrIV
1479706	1479863	N4:1479790	chrIV
1508872	1509017	N4:1508944	chrIV
1525101	1525250	N4:1525177	chrIV
54567	54731	N9:54658	chrIX
68946	69102	N9:69029	chrIX
76903	77049	N9:76976	chrIX
95991	96150	N9:96064	chrIX
102773	102921	N9:102848	chrIX
119520	119695	N9:119593	chrIX
119671	119837	N9:119764	chrIX
124933	125109	N9:125015	chrIX
149908	150061	N9:149985	chrIX
161175	161321	N9:161248	chrIX
163064	163218	N9:163145	chrIX
166295	166459	N9:166368	chrIX
170439	170593	N9:170520	chrIX
195167	195322	N9:195242	chrIX
201636	201790	N9:201709	chrIX
221106	221252	N9:221179	chrIX
237194	237359	N9:237267	chrIX
237338	237513	N9:237440	chrIX
240105	240273	N9:240200	chrIX
247135	247297	N9:247208	chrIX
247273	247444	N9:247371	chrIX
257427	257574	N9:257501	chrIX
269181	269345	N9:269254	chrIX
276190	276347	N9:276274	chrIX
277860	278008	N9:277935	chrIX
290864	291028	N9:290941	chrIX
295772	295919	N9:295846	chrIX
301246	301420	N9:301319	chrIX
305301	305447	N9:305374	chrIX
318461	318612	N9:318539	chrIX
349458	349609	N9:349531	chrIX
350595	350762	N9:350668	chrIX
350740	350897	N9:350824	chrIX
361977	362131	N9:362058	chrIX
375321	375480	N9:375407	chrIX
382520	382693	N9:382593	chrIX
382671	382826	N9:382753	chrIX
402132	402295	N9:402222	chrIX
403216	403367	N9:403294	chrIX
404121	404280	N9:404194	chrIX
404290	404439	N9:404360	chrIX
407156	407309	N9:407236	chrIX
416009	416171	N9:416082	chrIX
420686	420861	N9:420759	chrIX
425756	425901	N9:425829	chrIX
429955	430100	N9:430028	chrIX
439568	439715	N9:439641	chrIX
13748	13901	N5:13828	chrV
20776	20942	N5:20849	chrV
20921	21085	N5:21012	chrV
22335	22480	N5:22407	chrV
39377	39532	N5:39450	chrV
43862	44009	N5:43935	chrV
78081	78238	N5:78154	chrV
85966	86123	N5:86039	chrV
106208	106377	N5:106281	chrV
124097	124258	N5:124189	chrV
125323	125471	N5:125398	chrV
130365	130526	N5:130438	chrV
136678	136833	N5:136751	chrV
156731	156891	N5:156804	chrV
156867	157042	N5:156969	chrV
160761	160922	N5:160832	chrV
160899	161055	N5:160982	chrV
164101	164248	N5:164174	chrV
168331	168498	N5:168404	chrV
221946	222091	N5:222019	chrV
236415	236559	N5:236486	chrV
253089	253264	N5:253162	chrV
254782	254946	N5:254855	chrV
260168	260312	N5:260239	chrV
267469	267645	N5:267551	chrV
293411	293553	N5:293480	chrV
304867	305030	N5:304940	chrV
311100	311252	N5:311179	chrV
334402	334558	N5:334485	chrV
339300	339452	N5:339373	chrV
345473	345624	N5:345551	chrV
364177	364337	N5:364250	chrV
415971	416119	N5:416048	chrV
417382	417540	N5:417455	chrV
417517	417677	N5:417604	chrV
437198	437354	N5:437271	chrV
462524	462666	N5:462597	chrV
462775	462931	N5:462858	chrV
467812	467961	N5:467888	chrV
471580	471744	N5:471653	chrV
481660	481820	N5:481734	chrV
503995	504147	N5:504074	chrV
509624	509789	N5:509697	chrV
509779	509940	N5:509867	chrV
545998	546156	N5:546083	chrV
547078	547237	N5:547147	chrV
15888	16036	N6:15963	chrVI
17317	17464	N6:17391	chrVI
19262	19428	N6:19355	chrVI
36168	36335	N6:36241	chrVI
36305	36472	N6:36399	chrVI
51999	52141	N6:52068	chrVI
63900	64062	N6:63989	chrVI
72296	72442	N6:72369	chrVI
95597	95747	N6:95670	chrVI
107750	107892	N6:107823	chrVI
114344	114512	N6:114417	chrVI
114488	114650	N6:114577	chrVI
125364	125534	N6:125437	chrVI
135060	135204	N6:135133	chrVI
137271	137414	N6:137341	chrVI
165445	165617	N6:165518	chrVI
165596	165745	N6:165672	chrVI
175267	175415	N6:175340	chrVI
180940	181102	N6:181013	chrVI
185129	185271	N6:185198	chrVI
212500	212658	N6:212575	chrVI
226901	227061	N6:226974	chrVI
236943	237105	N6:237032	chrVI
245607	245752	N6:245679	chrVI
255564	255715	N6:255637	chrVI
7960	8109	N7:8033	chrVII
17984	18141	N7:18070	chrVII
22601	22747	N7:22674	chrVII
42071	42221	N7:42148	chrVII
52814	52978	N7:52887	chrVII
64063	64232	N7:64136	chrVII
64209	64367	N7:64294	chrVII
96037	96196	N7:96123	chrVII
109875	110023	N7:109948	chrVII
116542	116684	N7:116611	chrVII
126227	126373	N7:126300	chrVII
137147	137298	N7:137220	chrVII
162893	163043	N7:162970	chrVII
181707	181875	N7:181802	chrVII
195122	195294	N7:195195	chrVII
197028	197170	N7:197101	chrVII
199439	199597	N7:199512	chrVII
224832	224991	N7:224918	chrVII
240183	240334	N7:240261	chrVII
256508	256663	N7:256581	chrVII
256639	256805	N7:256732	chrVII
256814	256974	N7:256901	chrVII
264061	264229	N7:264156	chrVII
269017	269164	N7:269090	chrVII
273210	273364	N7:273283	chrVII
293563	293722	N7:293636	chrVII
294235	294382	N7:294308	chrVII
308047	308207	N7:308134	chrVII
311181	311334	N7:311261	chrVII
327646	327808	N7:327719	chrVII
337766	337929	N7:337856	chrVII
340240	340405	N7:340313	chrVII
354625	354787	N7:354698	chrVII
354767	354928	N7:354855	chrVII
363142	363290	N7:363215	chrVII
370282	370425	N7:370352	chrVII
398570	398737	N7:398664	chrVII
409635	409797	N7:409724	chrVII
412277	412420	N7:412350	chrVII
412431	412585	N7:412512	chrVII
414314	414473	N7:414400	chrVII
414812	414969	N7:414885	chrVII
415592	415746	N7:415673	chrVII
427951	428094	N7:428024	chrVII
448725	448875	N7:448798	chrVII
452960	453102	N7:453033	chrVII
471136	471300	N7:471209	chrVII
472328	472490	N7:472401	chrVII
480144	480287	N7:480214	chrVII
495441	495597	N7:495524	chrVII
496272	496433	N7:496360	chrVII
503029	503192	N7:503102	chrVII
503171	503331	N7:503258	chrVII
522993	523151	N7:523066	chrVII
523127	523289	N7:523216	chrVII
546043	546191	N7:546122	chrVII
547180	547325	N7:547252	chrVII
554968	555118	N7:555041	chrVII
565999	566145	N7:566072	chrVII
577534	577686	N7:577607	chrVII
588860	589014	N7:588941	chrVII
611866	612024	N7:611939	chrVII
614005	614148	N7:614075	chrVII
616987	617144	N7:617071	chrVII
620349	620505	N7:620432	chrVII
626387	626542	N7:626467	chrVII
628299	628452	N7:628372	chrVII
637498	637652	N7:637577	chrVII
638765	638907	N7:638838	chrVII
639997	640143	N7:640070	chrVII
641089	641244	N7:641171	chrVII
643038	643196	N7:643111	chrVII
643175	643341	N7:643268	chrVII
643969	644128	N7:644055	chrVII
652089	652244	N7:652162	chrVII
655659	655806	N7:655732	chrVII
664414	664559	N7:664487	chrVII
673878	674031	N7:673951	chrVII
678172	678321	N7:678245	chrVII
696934	697089	N7:697007	chrVII
697068	697233	N7:697160	chrVII
743861	744004	N7:743931	chrVII
765010	765153	N7:765080	chrVII
774301	774468	N7:774374	chrVII
785181	785344	N7:785271	chrVII
789504	789651	N7:789578	chrVII
855889	856038	N7:855962	chrVII
856220	856379	N7:856293	chrVII
865356	865511	N7:865438	chrVII
886756	886922	N7:886829	chrVII
886901	887069	N7:886996	chrVII
891784	891943	N7:891870	chrVII
914263	914407	N7:914336	chrVII
930377	930527	N7:930454	chrVII
932714	932872	N7:932787	chrVII
932848	933014	N7:932941	chrVII
940200	940372	N7:940299	chrVII
945525	945673	N7:945599	chrVII
972978	973149	N7:973051	chrVII
1018468	1018617	N7:1018544	chrVII
1018826	1018974	N7:1018899	chrVII
1024084	1024227	N7:1024154	chrVII
1031884	1032047	N7:1031974	chrVII
1039205	1039362	N7:1039278	chrVII
1043753	1043915	N7:1043842	chrVII
1047510	1047653	N7:1047580	chrVII
1059336	1059478	N7:1059409	chrVII
1065863	1066005	N7:1065932	chrVII
1068853	1069005	N7:1068926	chrVII
11677	11828	N8:11755	chrVIII
24919	25076	N8:24992	chrVIII
25078	25238	N8:25165	chrVIII
33908	34057	N8:33981	chrVIII
59468	59629	N8:59541	chrVIII
65495	65645	N8:65572	chrVIII
67678	67837	N8:67764	chrVIII
72341	72498	N8:72414	chrVIII
79379	79535	N8:79452	chrVIII
81299	81451	N8:81378	chrVIII
111789	111955	N8:111862	chrVIII
111928	112092	N8:112019	chrVIII
121771	121931	N8:121844	chrVIII
124832	124979	N8:124906	chrVIII
133543	133699	N8:133626	chrVIII
165916	166081	N8:165989	chrVIII
166060	166215	N8:166142	chrVIII
172872	173025	N8:172945	chrVIII
173004	173166	N8:173093	chrVIII
178475	178623	N8:178550	chrVIII
180370	180530	N8:180443	chrVIII
196033	196181	N8:196106	chrVIII
202128	202276	N8:202201	chrVIII
212227	212382	N8:212300	chrVIII
239821	239964	N8:239891	chrVIII
241708	241874	N8:241801	chrVIII
242202	242361	N8:242273	chrVIII
250157	250321	N8:250248	chrVIII
262488	262639	N8:262561	chrVIII
280158	280310	N8:280231	chrVIII
287984	288140	N8:288067	chrVIII
305047	305197	N8:305124	chrVIII
310336	310487	N8:310409	chrVIII
317850	318023	N8:317923	chrVIII
325859	326021	N8:325932	chrVIII
332231	332387	N8:332314	chrVIII
339591	339754	N8:339681	chrVIII
340434	340582	N8:340506	chrVIII
359322	359492	N8:359395	chrVIII
359466	359630	N8:359557	chrVIII
361477	361642	N8:361569	chrVIII
368467	368632	N8:368540	chrVIII
368609	368774	N8:368701	chrVIII
373807	373951	N8:373880	chrVIII
379260	379428	N8:379333	chrVIII
379438	379585	N8:379511	chrVIII
400697	400850	N8:400777	chrVIII
402225	402387	N8:402314	chrVIII
403387	403551	N8:403480	chrVIII
416374	416536	N8:416446	chrVIII
441473	441626	N8:441546	chrVIII
441639	441799	N8:441726	chrVIII
463298	463441	N8:463371	chrVIII
476392	476534	N8:476461	chrVIII
499195	499344	N8:499271	chrVIII
528530	528681	N8:528608	chrVIII
530327	530473	N8:530400	chrVIII
538837	539002	N8:538930	chrVIII
549008	549153	N8:549081	chrVIII
549608	549763	N8:549681	chrVIII
556816	556980	N8:556907	chrVIII
19970	20113	N10:20043	chrX
32030	32177	N10:32104	chrX
33402	33553	N10:33480	chrX
35368	35534	N10:35461	chrX
42641	42794	N10:42721	chrX
62806	62960	N10:62879	chrX
113097	113255	N10:113182	chrX
119205	119347	N10:119278	chrX
120441	120586	N10:120514	chrX
122534	122686	N10:122613	chrX
149857	150001	N10:149928	chrX
152099	152244	N10:152172	chrX
156225	156388	N10:156315	chrX
171340	171482	N10:171409	chrX
240277	240442	N10:240350	chrX
240421	240582	N10:240509	chrX
251884	252043	N10:251970	chrX
258195	258368	N10:258268	chrX
271556	271700	N10:271629	chrX
271801	271957	N10:271884	chrX
311845	312011	N10:311938	chrX
314501	314652	N10:314579	chrX
323666	323818	N10:323745	chrX
325250	325395	N10:325322	chrX
379329	379488	N10:379415	chrX
426352	426496	N10:426425	chrX
438348	438494	N10:438421	chrX
445987	446147	N10:446074	chrX
465570	465727	N10:465654	chrX
570868	571011	N10:570941	chrX
574831	574991	N10:574918	chrX
595853	596018	N10:595926	chrX
595994	596155	N10:596077	chrX
597049	597205	N10:597122	chrX
597181	597347	N10:597274	chrX
609240	609395	N10:609313	chrX
637493	637645	N10:637572	chrX
650911	651074	N10:650984	chrX
658034	658191	N10:658107	chrX
667695	667837	N10:667764	chrX
709718	709884	N10:709811	chrX
728704	728867	N10:728777	chrX
14990	15151	N11:15063	chrXI
15131	15292	N11:15219	chrXI
71264	71415	N11:71337	chrXI
73448	73604	N11:73521	chrXI
75315	75468	N11:75388	chrXI
75474	75622	N11:75552	chrXI
79617	79765	N11:79690	chrXI
104004	104162	N11:104089	chrXI
113928	114075	N11:114002	chrXI
122466	122615	N11:122542	chrXI
137907	138058	N11:137980	chrXI
158551	158705	N11:158624	chrXI
185472	185625	N11:185552	chrXI
189780	189943	N11:189870	chrXI
193411	193554	N11:193484	chrXI
212378	212530	N11:212457	chrXI
223666	223845	N11:223760	chrXI
224396	224551	N11:224478	chrXI
225593	225737	N11:225666	chrXI
250307	250452	N11:250379	chrXI
251796	251958	N11:251869	chrXI
253217	253370	N11:253297	chrXI
270038	270204	N11:270111	chrXI
312175	312320	N11:312248	chrXI
330220	330378	N11:330305	chrXI
336833	336990	N11:336906	chrXI
343583	343747	N11:343656	chrXI
357324	357481	N11:357408	chrXI
370058	370219	N11:370131	chrXI
373580	373747	N11:373653	chrXI
390705	390869	N11:390796	chrXI
393681	393837	N11:393754	chrXI
393817	393979	N11:393906	chrXI
442146	442289	N11:442216	chrXI
446855	447004	N11:446928	chrXI
468124	468269	N11:468197	chrXI
480523	480676	N11:480603	chrXI
492526	492674	N11:492601	chrXI
501743	501903	N11:501830	chrXI
509657	509821	N11:509730	chrXI
509797	509967	N11:509894	chrXI
525854	525997	N11:525924	chrXI
556097	556240	N11:556167	chrXI
573862	574017	N11:573935	chrXI
577015	577184	N11:577088	chrXI
577159	577323	N11:577250	chrXI
582889	583050	N11:582977	chrXI
583664	583827	N11:583737	chrXI
583805	583969	N11:583896	chrXI
584551	584709	N11:584624	chrXI
585238	585403	N11:585311	chrXI
589122	589285	N11:589195	chrXI
626487	626659	N11:626560	chrXI
626635	626804	N11:626731	chrXI
643960	644106	N11:644033	chrXI
644501	644667	N11:644574	chrXI
644646	644805	N11:644726	chrXI
664884	665043	N11:664963	chrXI
23781	23925	N12:23852	chrXII
29934	30096	N12:30007	chrXII
38908	39061	N12:38988	chrXII
39242	39388	N12:39315	chrXII
43685	43848	N12:43775	chrXII
53213	53372	N12:53286	chrXII
53351	53516	N12:53443	chrXII
65935	66089	N12:66008	chrXII
68149	68294	N12:68222	chrXII
81460	81630	N12:81542	chrXII
90160	90320	N12:90247	chrXII
90959	91112	N12:91032	chrXII
91088	91258	N12:91189	chrXII
96360	96504	N12:96433	chrXII
105974	106131	N12:106058	chrXII
106826	106977	N12:106904	chrXII
115345	115493	N12:115418	chrXII
127645	127795	N12:127718	chrXII
141040	141189	N12:141113	chrXII
144555	144711	N12:144638	chrXII
157313	157476	N12:157386	chrXII
157454	157621	N12:157548	chrXII
162914	163057	N12:162984	chrXII
170707	170854	N12:170780	chrXII
182961	183123	N12:183050	chrXII
197490	197651	N12:197576	chrXII
212023	212176	N12:212096	chrXII
212155	212321	N12:212248	chrXII
232214	232368	N12:232287	chrXII
233521	233668	N12:233595	chrXII
239261	239417	N12:239344	chrXII
283821	283982	N12:283894	chrXII
283962	284125	N12:284052	chrXII
321823	321968	N12:321895	chrXII
325033	325176	N12:325106	chrXII
330177	330346	N12:330250	chrXII
342973	343127	N12:343046	chrXII
352227	352376	N12:352303	chrXII
362809	362962	N12:362889	chrXII
385160	385313	N12:385233	chrXII
385292	385462	N12:385389	chrXII
389171	389321	N12:389248	chrXII
392597	392747	N12:392670	chrXII
407759	407904	N12:407832	chrXII
408678	408837	N12:408757	chrXII
423812	423965	N12:423885	chrXII
441778	441920	N12:441851	chrXII
451903	452076	N12:451976	chrXII
452077	452242	N12:452173	chrXII
452279	452433	N12:452361	chrXII
452458	452624	N12:452551	chrXII
452667	452830	N12:452761	chrXII
452858	453000	N12:452927	chrXII
453004	453146	N12:453077	chrXII
453302	453451	N12:453378	chrXII
453613	453775	N12:453693	chrXII
453752	453911	N12:453841	chrXII
453938	454080	N12:454007	chrXII
454278	454441	N12:454367	chrXII
454580	454742	N12:454654	chrXII
454920	455079	N12:454994	chrXII
455965	456115	N12:456042	chrXII
456122	456289	N12:456220	chrXII
456818	456964	N12:456891	chrXII
457421	457571	N12:457494	chrXII
457590	457755	N12:457682	chrXII
457798	457958	N12:457885	chrXII
458076	458218	N12:458145	chrXII
458254	458399	N12:458325	chrXII
458449	458597	N12:458524	chrXII
458757	458911	N12:458830	chrXII
459100	459244	N12:459173	chrXII
459398	459558	N12:459485	chrXII
459826	460000	N12:459899	chrXII
459979	460144	N12:460071	chrXII
460263	460422	N12:460347	chrXII
460518	460676	N12:460603	chrXII
461056	461213	N12:461125	chrXII
461214	461377	N12:461308	chrXII
461432	461576	N12:461507	chrXII
461596	461794	N12:461692	chrXII
461804	461960	N12:461891	chrXII
461996	462145	N12:462072	chrXII
462180	462332	N12:462253	chrXII
462439	462588	N12:462515	chrXII
462596	462748	N12:462669	chrXII
462750	462912	N12:462833	chrXII
462902	463071	N12:462990	chrXII
463075	463233	N12:463152	chrXII
463233	463398	N12:463325	chrXII
463415	463573	N12:463504	chrXII
463717	463858	N12:463786	chrXII
463862	464023	N12:463954	chrXII
464197	464352	N12:464279	chrXII
464547	464689	N12:464616	chrXII
465097	465242	N12:465169	chrXII
465283	465447	N12:465356	chrXII
466558	466708	N12:466630	chrXII
467254	467412	N12:467327	chrXII
467509	467683	N12:467582	chrXII
467886	468047	N12:467959	chrXII
468024	468186	N12:468113	chrXII
468411	468554	N12:468484	chrXII
468543	468711	N12:468638	chrXII
489326	489469	N12:489399	chrXII
490239	490402	N12:490324	chrXII
492060	492213	N12:492133	chrXII
493457	493618	N12:493529	chrXII
525760	525915	N12:525842	chrXII
546651	546805	N12:546724	chrXII
546783	546948	N12:546875	chrXII
553724	553898	N12:553797	chrXII
554116	554265	N12:554191	chrXII
555642	555804	N12:555721	chrXII
555787	555949	N12:555876	chrXII
556273	556429	N12:556346	chrXII
556873	557029	N12:556956	chrXII
557201	557354	N12:557274	chrXII
558971	559123	N12:559044	chrXII
559937	560079	N12:560010	chrXII
571778	571946	N12:571851	chrXII
572041	572202	N12:572114	chrXII
572181	572342	N12:572267	chrXII
591971	592124	N12:592051	chrXII
613617	613774	N12:613690	chrXII
632442	632603	N12:632515	chrXII
633267	633410	N12:633337	chrXII
639056	639209	N12:639129	chrXII
666008	666173	N12:666100	chrXII
673427	673573	N12:673500	chrXII
679225	679394	N12:679298	chrXII
679370	679531	N12:679451	chrXII
697640	697782	N12:697709	chrXII
699187	699337	N12:699264	chrXII
699997	700160	N12:700069	chrXII
700141	700293	N12:700220	chrXII
714461	714627	N12:714534	chrXII
714605	714780	N12:714707	chrXII
718303	718447	N12:718374	chrXII
741001	741161	N12:741088	chrXII
744552	744713	N12:744640	chrXII
801357	801508	N12:801428	chrXII
802309	802457	N12:802384	chrXII
817056	817212	N12:817139	chrXII
819088	819236	N12:819161	chrXII
843847	844011	N12:843938	chrXII
845255	845406	N12:845326	chrXII
845382	845548	N12:845475	chrXII
851224	851387	N12:851314	chrXII
862178	862332	N12:862259	chrXII
871795	871956	N12:871868	chrXII
871930	872089	N12:872016	chrXII
877852	878013	N12:877927	chrXII
884388	884553	N12:884461	chrXII
897639	897785	N12:897712	chrXII
906389	906542	N12:906462	chrXII
908914	909075	N12:908987	chrXII
909054	909217	N12:909144	chrXII
911598	911749	N12:911671	chrXII
924691	924833	N12:924760	chrXII
967855	968017	N12:967928	chrXII
987547	987690	N12:987620	chrXII
992481	992625	N12:992552	chrXII
993128	993278	N12:993199	chrXII
1023590	1023740	N12:1023663	chrXII
1027338	1027481	N12:1027408	chrXII
1040334	1040484	N12:1040407	chrXII
1043185	1043351	N12:1043275	chrXII
1055857	1056006	N12:1055930	chrXII
1056337	1056489	N12:1056410	chrXII
21433	21592	N13:21515	chrXIII
31391	31556	N13:31483	chrXIII
39542	39690	N13:39615	chrXIII
40288	40439	N13:40366	chrXIII
43133	43285	N13:43212	chrXIII
61410	61561	N13:61483	chrXIII
62243	62390	N13:62316	chrXIII
66240	66401	N13:66313	chrXIII
66376	66545	N13:66475	chrXIII
81855	82012	N13:81928	chrXIII
82745	82911	N13:82818	chrXIII
98989	99146	N13:99062	chrXIII
110955	111113	N13:111028	chrXIII
111125	111275	N13:111202	chrXIII
114280	114444	N13:114353	chrXIII
130404	130566	N13:130477	chrXIII
138572	138725	N13:138645	chrXIII
138702	138865	N13:138792	chrXIII
167016	167176	N13:167103	chrXIII
169699	169861	N13:169772	chrXIII
174359	174505	N13:174432	chrXIII
179310	179464	N13:179391	chrXIII
180920	181087	N13:180993	chrXIII
181063	181229	N13:181156	chrXIII
236481	236637	N13:236564	chrXIII
238579	238733	N13:238652	chrXIII
244917	245084	N13:244990	chrXIII
245063	245214	N13:245141	chrXIII
247166	247316	N13:247243	chrXIII
253642	253802	N13:253729	chrXIII
254379	254528	N13:254452	chrXIII
256073	256231	N13:256158	chrXIII
282307	282465	N13:282380	chrXIII
326253	326403	N13:326326	chrXIII
336131	336282	N13:336209	chrXIII
337092	337244	N13:337165	chrXIII
353995	354152	N13:354068	chrXIII
354130	354291	N13:354218	chrXIII
397147	397320	N13:397247	chrXIII
407255	407428	N13:407339	chrXIII
411688	411847	N13:411761	chrXIII
427381	427544	N13:427471	chrXIII
428064	428217	N13:428137	chrXIII
435834	435980	N13:435907	chrXIII
449466	449608	N13:449539	chrXIII
449632	449779	N13:449706	chrXIII
459801	459962	N13:459889	chrXIII
465277	465441	N13:465368	chrXIII
465638	465780	N13:465711	chrXIII
466590	466735	N13:466662	chrXIII
478918	479070	N13:478991	chrXIII
480604	480751	N13:480677	chrXIII
485716	485865	N13:485792	chrXIII
491070	491220	N13:491147	chrXIII
494319	494487	N13:494411	chrXIII
495246	495411	N13:495319	chrXIII
495387	495559	N13:495486	chrXIII
497784	497944	N13:497871	chrXIII
513837	514002	N13:513910	chrXIII
513978	514141	N13:514068	chrXIII
534472	534639	N13:534545	chrXIII
534618	534777	N13:534704	chrXIII
553206	553359	N13:553279	chrXIII
553357	553511	N13:553438	chrXIII
554324	554481	N13:554408	chrXIII
560376	560538	N13:560449	chrXIII
562848	563021	N13:562920	chrXIII
566426	566596	N13:566499	chrXIII
567281	567428	N13:567355	chrXIII
568343	568491	N13:568416	chrXIII
575000	575156	N13:575083	chrXIII
579941	580102	N13:580029	chrXIII
598879	599046	N13:598952	chrXIII
602475	602623	N13:602548	chrXIII
610107	610253	N13:610180	chrXIII
616138	616300	N13:616211	chrXIII
628958	629122	N13:629045	chrXIII
631367	631528	N13:631455	chrXIII
638781	638938	N13:638854	chrXIII
638942	639107	N13:639015	chrXIII
639209	639360	N13:639287	chrXIII
639585	639727	N13:639658	chrXIII
679721	679876	N13:679794	chrXIII
683218	683369	N13:683296	chrXIII
695603	695765	N13:695692	chrXIII
703850	704007	N13:703938	chrXIII
705062	705220	N13:705135	chrXIII
705200	705360	N13:705287	chrXIII
705368	705514	N13:705441	chrXIII
710873	711024	N13:710946	chrXIII
721121	721278	N13:721205	chrXIII
731360	731528	N13:731449	chrXIII
742932	743080	N13:743007	chrXIII
754857	755000	N13:754930	chrXIII
755818	755985	N13:755891	chrXIII
772944	773092	N13:773019	chrXIII
774576	774718	N13:774645	chrXIII
801983	802134	N13:802061	chrXIII
811091	811247	N13:811164	chrXIII
812456	812614	N13:812541	chrXIII
830839	831004	N13:830912	chrXIII
834416	834567	N13:834490	chrXIII
867844	867988	N13:867917	chrXIII
878738	878895	N13:878811	chrXIII
901628	901781	N13:901708	chrXIII
910521	910670	N13:910594	chrXIII
919563	919724	N13:919636	chrXIII
919703	919862	N13:919789	chrXIII
920585	920734	N13:920661	chrXIII
920775	920932	N13:920859	chrXIII
17696	17838	N14:17769	chrXIV
20962	21113	N14:21035	chrXIV
23810	23952	N14:23883	chrXIV
35151	35301	N14:35224	chrXIV
41389	41552	N14:41462	chrXIV
41531	41683	N14:41610	chrXIV
54391	54551	N14:54464	chrXIV
59527	59692	N14:59619	chrXIV
60554	60705	N14:60632	chrXIV
63874	64021	N14:63948	chrXIV
95094	95239	N14:95166	chrXIV
118625	118775	N14:118702	chrXIV
123918	124060	N14:123991	chrXIV
124065	124211	N14:124138	chrXIV
135828	135973	N14:135901	chrXIV
182030	182191	N14:182118	chrXIV
187675	187828	N14:187755	chrXIV
207529	207676	N14:207602	chrXIV
220598	220742	N14:220669	chrXIV
224981	225135	N14:225062	chrXIV
256476	256641	N14:256549	chrXIV
269496	269639	N14:269566	chrXIV
310063	310229	N14:310156	chrXIV
316384	316532	N14:316459	chrXIV
320026	320176	N14:320095	chrXIV
328838	328991	N14:328911	chrXIV
328986	329139	N14:329066	chrXIV
338297	338455	N14:338370	chrXIV
338769	338917	N14:338844	chrXIV
340755	340897	N14:340824	chrXIV
406812	406966	N14:406887	chrXIV
408570	408731	N14:408658	chrXIV
420558	420721	N14:420631	chrXIV
425627	425776	N14:425700	chrXIV
430632	430783	N14:430705	chrXIV
486175	486335	N14:486262	chrXIV
491134	491292	N14:491219	chrXIV
504236	504388	N14:504309	chrXIV
504368	504534	N14:504461	chrXIV
527724	527887	N14:527797	chrXIV
541292	541452	N14:541365	chrXIV
574510	574656	N14:574583	chrXIV
577883	578036	N14:577956	chrXIV
582677	582836	N14:582763	chrXIV
600468	600620	N14:600547	chrXIV
602445	602595	N14:602522	chrXIV
637737	637889	N14:637810	chrXIV
642550	642701	N14:642623	chrXIV
642703	642858	N14:642785	chrXIV
647821	647975	N14:647902	chrXIV
647980	648143	N14:648070	chrXIV
651148	651313	N14:651221	chrXIV
651292	651452	N14:651379	chrXIV
657994	658158	N14:658067	chrXIV
659348	659493	N14:659421	chrXIV
673351	673501	N14:673428	chrXIV
694698	694864	N14:694791	chrXIV
703271	703443	N14:703370	chrXIV
712067	712215	N14:712142	chrXIV
712373	712529	N14:712456	chrXIV
742076	742250	N14:742149	chrXIV
743343	743488	N14:743415	chrXIV
771621	771783	N14:771694	chrXIV
2570	2725	N15:2652	chrXV
25735	25881	N15:25808	chrXV
41417	41568	N15:41490	chrXV
47767	47913	N15:47840	chrXV
58359	58514	N15:58432	chrXV
74596	74743	N15:74669	chrXV
81585	81740	N15:81658	chrXV
124580	124731	N15:124653	chrXV
135623	135789	N15:135696	chrXV
139521	139673	N15:139600	chrXV
141270	141421	N15:141343	chrXV
157669	157822	N15:157750	chrXV
159092	159251	N15:159165	chrXV
159236	159407	N15:159334	chrXV
171067	171233	N15:171140	chrXV
171220	171395	N15:171304	chrXV
171367	171541	N15:171468	chrXV
179738	179889	N15:179811	chrXV
194697	194850	N15:194770	chrXV
208928	209076	N15:209001	chrXV
229717	229867	N15:229797	chrXV
231580	231731	N15:231658	chrXV
245091	245253	N15:245180	chrXV
265645	265807	N15:265718	chrXV
267662	267820	N15:267735	chrXV
270962	271123	N15:271050	chrXV
278470	278631	N15:278543	chrXV
278608	278771	N15:278698	chrXV
281244	281396	N15:281327	chrXV
285172	285330	N15:285245	chrXV
294287	294433	N15:294360	chrXV
317028	317183	N15:317101	chrXV
325440	325602	N15:325529	chrXV
374555	374720	N15:374628	chrXV
375255	375414	N15:375328	chrXV
377068	377210	N15:377141	chrXV
389937	390097	N15:390010	chrXV
407655	407820	N15:407728	chrXV
408678	408826	N15:408757	chrXV
441072	441215	N15:441145	chrXV
443466	443614	N15:443539	chrXV
457539	457705	N15:457612	chrXV
468479	468637	N15:468552	chrXV
478609	478758	N15:478685	chrXV
478762	478924	N15:478851	chrXV
479779	479933	N15:479860	chrXV
480271	480426	N15:480344	chrXV
498904	499061	N15:498977	chrXV
512491	512653	N15:512564	chrXV
513952	514111	N15:514038	chrXV
522538	522680	N15:522607	chrXV
533943	534103	N15:534024	chrXV
538699	538868	N15:538799	chrXV
542092	542260	N15:542165	chrXV
542265	542412	N15:542339	chrXV
578477	578624	N15:578550	chrXV
591866	592036	N15:591939	chrXV
592012	592170	N15:592096	chrXV
592161	592325	N15:592252	chrXV
628132	628287	N15:628205	chrXV
633926	634070	N15:633997	chrXV
666028	666189	N15:666101	chrXV
688920	689062	N15:688989	chrXV
691124	691285	N15:691197	chrXV
699153	699307	N15:699226	chrXV
749521	749676	N15:749603	chrXV
755441	755608	N15:755514	chrXV
757190	757365	N15:757266	chrXV
757344	757500	N15:757427	chrXV
757804	757956	N15:757877	chrXV
762000	762155	N15:762082	chrXV
768966	769111	N15:769038	chrXV
774737	774899	N15:774810	chrXV
774879	775037	N15:774964	chrXV
797437	797583	N15:797510	chrXV
824093	824242	N15:824169	chrXV
852508	852656	N15:852583	chrXV
875824	875969	N15:875897	chrXV
878029	878178	N15:878102	chrXV
895619	895781	N15:895692	chrXV
899857	900002	N15:899927	chrXV
905610	905757	N15:905683	chrXV
921623	921769	N15:921696	chrXV
921793	921960	N15:921866	chrXV
921971	922125	N15:922052	chrXV
957575	957742	N15:957648	chrXV
957720	957879	N15:957806	chrXV
985606	985764	N15:985679	chrXV
987365	987532	N15:987459	chrXV
1000239	1000394	N15:1000312	chrXV
1000373	1000538	N15:1000465	chrXV
1007153	1007297	N15:1007226	chrXV
1010086	1010231	N15:1010158	chrXV
1014937	1015086	N15:1015013	chrXV
1021416	1021561	N15:1021489	chrXV
1028416	1028590	N15:1028489	chrXV
1028572	1028732	N15:1028659	chrXV
1033020	1033169	N15:1033093	chrXV
1047562	1047712	N15:1047635	chrXV
1060568	1060733	N15:1060641	chrXV
1080420	1080595	N15:1080493	chrXV
1080565	1080737	N15:1080664	chrXV
1084260	1084413	N15:1084340	chrXV
6730	6884	N16:6803	chrXVI
10399	10556	N16:10483	chrXVI
18520	18662	N16:18593	chrXVI
22984	23133	N16:23060	chrXVI
54985	55143	N16:55070	chrXVI
64875	65024	N16:64948	chrXVI
101999	102153	N16:102072	chrXVI
110385	110552	N16:110458	chrXVI
115744	115909	N16:115817	chrXVI
172497	172646	N16:172570	chrXVI
176316	176475	N16:176402	chrXVI
182462	182612	N16:182539	chrXVI
185873	186023	N16:185950	chrXVI
193160	193324	N16:193233	chrXVI
200647	200800	N16:200720	chrXVI
203495	203660	N16:203587	chrXVI
204701	204843	N16:204770	chrXVI
215092	215236	N16:215165	chrXVI
224603	224764	N16:224676	chrXVI
226811	226956	N16:226884	chrXVI
229181	229334	N16:229261	chrXVI
240011	240179	N16:240084	chrXVI
245843	246011	N16:245916	chrXVI
245987	246143	N16:246070	chrXVI
247960	248120	N16:248033	chrXVI
288963	289110	N16:289034	chrXVI
296012	296162	N16:296089	chrXVI
341225	341390	N16:341297	chrXVI
352558	352719	N16:352646	chrXVI
354101	354243	N16:354170	chrXVI
359863	360025	N16:359952	chrXVI
360129	360273	N16:360202	chrXVI
367043	367201	N16:367128	chrXVI
382946	383090	N16:383017	chrXVI
386866	387028	N16:386939	chrXVI
417330	417482	N16:417403	chrXVI
429515	429671	N16:429588	chrXVI
447690	447863	N16:447763	chrXVI
459677	459829	N16:459756	chrXVI
462651	462805	N16:462732	chrXVI
497797	497953	N16:497880	chrXVI
502142	502289	N16:502215	chrXVI
505649	505805	N16:505732	chrXVI
506592	506745	N16:506676	chrXVI
512348	512493	N16:512421	chrXVI
517275	517425	N16:517352	chrXVI
530213	530367	N16:530294	chrXVI
544527	544682	N16:544600	chrXVI
551937	552084	N16:552010	chrXVI
556345	556499	N16:556426	chrXVI
556505	556663	N16:556590	chrXVI
559446	559600	N16:559527	chrXVI
563966	564113	N16:564040	chrXVI
573160	573318	N16:573242	chrXVI
588459	588607	N16:588534	chrXVI
600427	600579	N16:600500	chrXVI
627975	628121	N16:628048	chrXVI
630026	630176	N16:630099	chrXVI
642910	643053	N16:642983	chrXVI
645538	645686	N16:645611	chrXVI
646980	647131	N16:647053	chrXVI
656734	656891	N16:656807	chrXVI
671543	671700	N16:671616	chrXVI
689712	689859	N16:689786	chrXVI
703687	703841	N16:703768	chrXVI
707317	707479	N16:707408	chrXVI
720950	721093	N16:721020	chrXVI
724192	724349	N16:724276	chrXVI
740799	740952	N16:740879	chrXVI
774919	775085	N16:774992	chrXVI
778920	779091	N16:779018	chrXVI
835526	835684	N16:835599	chrXVI
865886	866040	N16:865959	chrXVI
874250	874413	N16:874323	chrXVI
883494	883654	N16:883567	chrXVI
900243	900406	N16:900316	chrXVI
900385	900548	N16:900475	chrXVI
901007	901181	N16:901080	chrXVI
901157	901311	N16:901238	chrXVI
935427	935583	N16:935500	chrXVI
